# Supplementary material for: Toxoplasma gondii in small exotic felids from zoos in Europe and the Middle East: serological prevalence and risk factors
Source: Parasit Vectors. 2019 Sep 11;12:449. doi: 10.1186/s13071-019-3706-2 (PMC6737647; doi:10.1186/s13071-019-3706-2)
Supplement: Supplementary file 3 — Additional file 3: Table S2. Individual animal data. [file 13071_2019_3706_MOESM3_ESM.csv]

Table S2. Individual animal data
Zoo	Species	SampleNoFLI	IFAT	IFAT_Categories	FLIImmunoblot	SERO_GS	Age	Sex	Lived.in.1.Institution.only
Zoo01	Pallascat	Nc13/375	3200	3	positive	Pos.	0.91	m	0
Zoo01	Pallascat	Nc13/376	6400	3	positive	Pos.	0.91	m	0
Zoo01	Pallascat	Nc13/377	6400	3	positive	Pos.	0.91	f	0
Zoo01	Pallascat	Nc13/378	25	1	neg.	Neg.	NA	m	0
Zoo01	Pallascat	Nc13/379	3200	3	positive	Pos.	NA	f	0
Zoo01	Geoffroyscat	Nc13/380	25	1	neg.	Neg.	2.24	f	0
Zoo01	Geoffroyscat	Nc13/381	100	2	positive	Pos.	NA	m	0
Zoo01	Geoffroyscat	Nc13/382	25	1	neg.	Neg.	6.03	f	0
Zoo02	Geoffroyscat	Nc13/364	50	1	neg.	Neg.	19.06	m	0
Zoo03	Fishingcat	Nc11/3786	800	2	positive	Pos.	12.59	f	0
Zoo03	Fishingcat	Nc11/3787	25	1	neg.	Neg.	1.27	m	1
Zoo04	Sandcat	Nc11/3725	6400	3	positive	Pos.	3.54	m	0
Zoo04	Sandcat	Nc11/3726	51200	3	positive	Pos.	5.84	f	0
Zoo04	Sandcat	Nc11/3727	6400	3	positive	Pos.	10.54	m	0
Zoo04	Sandcat	Nc11/3728	3200	3	positive	Pos.	3.24	m	0
Zoo04	Sandcat	Nc11/3729	12800	3	positive	Pos.	2.49	m	1
Zoo04	Sandcat	Nc11/3730	25600	3	positive	Pos.	2.34	m	0
Zoo04	Sandcat	Nc11/3731	12800	3	positive	Pos.	2.49	m	1
Zoo04	Sandcat	Nc11/3732	25	1	neg.	Neg.	1.41	m	0
Zoo04	Sandcat	Nc11/3733	25	1	neg.	Neg.	1.41	m	0
Zoo04	Sandcat	Nc11/3734	25	1	neg.	Neg.	1.41	m	0
Zoo04	Pallascat	Nc11/3735	25	1	neg.	Neg.	1.37	f	0
Zoo04	Pallascat	Nc11/3736	6400	3	positive	Pos.	5.47	f	0
Zoo04	Pallascat	Nc11/3737	1600	3	positive	Pos.	9.56	m	0
Zoo04	Pallascat	Nc11/3738	25	1	neg.	Neg.	1.55	m	0
Zoo04	Fishingcat	Nc11/3739	50	1	inconclusive	Neg.	3.52	m	0
Zoo04	Rustyspcat	Nc11/3741	400	2	positive	Pos.	5.53	f	0
Zoo04	Geoffroyscat	Nc11/3742	50	1	inconclusive	Neg.	15	f	0
Zoo04	Geoffroyscat	Nc11/3743	800	2	positive	Pos.	5.04	m	0
Zoo04	Geoffroyscat	Nc11/3744	400	2	positive	Pos.	14.39	m	0
Zoo04	Geoffroyscat	Nc11/3745	25	1	neg.	Neg.	2.44	m	0
Zoo04	Oncilla	Nc11/3746	100	2	positive	Pos.	5.24	f	0
Zoo04	Oncilla	Nc11/3747	200	2	positive	Pos.	10.03	f	0
Zoo04	Oncilla	Nc11/3748	400	2	positive	Pos.	5.24	m	0
Zoo04	Oncilla	Nc11/3749	25	1	inconclusive	Neg.	9.86	m	0
Zoo04	Margay	Nc11/3750	25	1	neg.	Neg.	0.63	f	1
Zoo04	Margay	Nc11/3751	800	2	positive	Pos.	5.91	f	0
Zoo04	Margay	Nc11/3752	100	2	positive	Pos.	7.02	m	0
Zoo04	Margay	Nc11/3753	25	1	neg.	Neg.	2.01	m	0
Zoo04	Jaguarondi	Nc11/3754	200	2	positive	Pos.	8.62	f	0
Zoo04	Jaguarondi	Nc11/3755	800	2	positive	Pos.	6.78	f	0
Zoo04	Jaguarondi	Nc11/3756	100	2	positive	Pos.	7.59	m	0
Zoo05	Sandcat	Nc11/3669	25	1	neg.	Neg.	3.34	m	1
Zoo05	Sandcat	Nc11/3670	25	1	neg.	Neg.	3.34	m	1
Zoo05	Sandcat	Nc11/3671	25	1	neg.	Neg.	3.41	m	1
Zoo05	Sandcat	Nc11/3672	6400	3	positive	Pos.	4.01	m	1
Zoo05	Sandcat	Nc11/3673	50	1	neg.	Neg.	NA	NA	NA
Zoo05	Sandcat	Nc11/3674	25	1	neg.	Neg.	3.22	f	1
Zoo05	Sandcat	Nc11/3675	25	1	neg.	Neg.	2.45	f	1
Zoo05	Sandcat	Nc11/3676	25	1	neg.	Neg.	3.59	f	1
Zoo05	Sandcat	Nc11/3677	12800	3	positive	Pos.	4.01	f	1
Zoo05	Sandcat	Nc11/3679	25	1	neg.	Neg.	3.06	f	1
Zoo05	Sandcat	Nc11/3680	25	1	neg.	Neg.	10.87	f	1
Zoo05	Sandcat	Nc11/3683	25	1	neg.	Neg.	8.79	f	1
Zoo05	Sandcat	Nc11/3684	6400	3	positive	Pos.	6.74	f	1
Zoo05	Sandcat	Nc11/3686	25	1	neg.	Neg.	3.04	m	1
Zoo05	Sandcat	Nc11/3687	12800	3	positive	Pos.	13.73	m	1
Zoo05	Sandcat	Nc11/3688	50	1	neg.	Neg.	5.05	m	1
Zoo05	Sandcat	Nc11/3689	25	1	neg.	Neg.	10.25	m	1
Zoo05	Sandcat	Nc11/3691	400	2	positive	Pos.	15.34	m	0
Zoo05	Sandcat	Nc11/3692	12800	3	positive	Pos.	4.02	m	1
Zoo05	Sandcat	Nc11/3693	50	1	neg.	Neg.	3.34	m	1
Zoo05	Sandcat	Nc11/3694	25	1	neg.	Neg.	5.4	m	0
Zoo05	Sandcat	Nc11/3695	12800	3	positive	Pos.	2.87	m	1
Zoo05	Sandcat	Nc11/3696	12800	3	positive	Pos.	3.51	m	1
Zoo05	Sandcat	Nc11/3697	25	1	neg.	Neg.	3.59	f	1
Zoo05	Sandcat	Nc11/3698	25	1	neg.	Neg.	2.11	m	1
Zoo06	Pallascat	Nc11/3789	25600	3	positive	Pos.	1.43	m	0
Zoo06	Pallascat	Nc11/3790	25600	3	positive	Pos.	1.43	m	0
Zoo07	Pallascat	Nc12/1114	25600	3	positive	Pos.	9.07	m	0
Zoo07	Pallascat	Nc12/1115	3200	3	positive	Pos.	8.18	f	0
Zoo07	Pallascat	Nc12/1116	3200	3	positive	Pos.	3.94	f	0
Zoo08	Sandcat	Nc13/383	25	1	neg.	Neg.	10.88	f	1
Zoo08	Sandcat	Nc13/384	25	1	neg.	Neg.	10.88	f	1
Zoo09	Pallascat	Nc12/1542	12800	3	positive	Pos.	9.38	f	0
Zoo09	Pallascat	Nc12/1543	12800	3	positive	Pos.	5.31	m	0
Zoo09	Fishingcat	Nc12/1544	25	1	neg.	Neg.	10.18	m	1
Zoo09	Asiangocat	Nc12/1545	25	1	neg.	Neg.	NA	m	1
Zoo10	Geoffroyscat	Nc12/1528	25	1	neg.	Neg.	3.29	f	0
Zoo11	Pallascat	Nc12/1093	6400	3	positive	Pos.	2.08	m	0
Zoo11	Pallascat	Nc12/1094	25600	3	positive	Pos.	2.09	f	1
Zoo11	Pallascat	Nc12/1095	12800	3	positive	Pos.	5.14	m	0
Zoo12	Margay	Nc13/367	25	1	neg.	Neg.	6.18	f	1
Zoo12	Margay	Nc13/368	100	2	inconclusive	Pos.	8.77	m	1
Zoo13	Pallascat	Nc12/1109	6400	3	positive	Pos.	5.16	m	0
Zoo13	Pallascat	Nc12/1110	6400	3	positive	Pos.	7.21	f	0
Zoo14	Geoffroyscat	Nc12/1529	1600	3	positive	Pos.	7.92	f	0
Zoo14	Geoffroyscat	Nc12/1530	6400	3	positive	Pos.	8.04	m	0
Zoo15	Fishingcat	Nc12/1139	400	2	positive	Pos.	5.67	m	0
Zoo15	Fishingcat	Nc12/1140	200	2	positive	Pos.	5.91	f	0
Zoo15	Geoffroyscat	Nc12/1141	100	2	positive	Pos.	2.18	f	0
Zoo15	Geoffroyscat	Nc12/1142	400	2	positive	Pos.	12.12	m	0
Zoo16	Pallascat	Nc12/2336	3200	3	positive	Pos.	2.59	f	0
Zoo16	Pallascat	Nc12/2337	3200	3	positive	Pos.	3.56	m	0
Zoo16	Felissilvestris	Nc12/2338	200	2	positive	Pos.	2.13	m	1
Zoo16	Felissilvestris	Nc12/2339	400	2	positive	Pos.	4.01	m	1
Zoo16	Felissilvestris	Nc12/2340	25	1	neg.	Neg.	1.24	m	0
Zoo16	Felissilvestris	Nc12/2341	400	2	positive	Pos.	2.13	m	0
Zoo16	Felissilvestris	Nc12/2342	100	2	positive	Pos.	4.83	m	0
Zoo16	Felissilvestris	Nc12/2344	25	1	neg.	Neg.	1.24	m	0
Zoo16	Felissilvestris	Nc12/2345	100	2	positive	Pos.	2.13	m	1
Zoo17	Jaguarondi	Nc12/1089	200	2	positive	Pos.	9.58	m	0
Zoo17	Jaguarondi	Nc12/1090	50	1	neg.	Neg.	3.03	f	0
Zoo17	Sandcat	Nc12/1091	3200	3	positive	Pos.	9.99	m	0
Zoo17	Sandcat	Nc12/1092	800	2	positive	Pos.	5.59	f	0
Zoo18	Sandcat	Nc11/3699	51200	3	positive	Pos.	13.24	f	0
Zoo18	Sandcat	Nc11/3700	12800	3	positive	Pos.	3.6	f	0
Zoo19	Geoffroyscat	Nc12/1101	25	1	neg.	Neg.	0.92	f	1
Zoo19	Geoffroyscat	Nc12/1102	25	1	neg.	Neg.	0.92	m	1
Zoo19	Geoffroyscat	Nc12/1103	400	2	positive	Pos.	6.87	f	1
Zoo19	Geoffroyscat	Nc12/1104	50	1	neg.	Neg.	6.44	m	0
Zoo19	Geoffroyscat	Nc12/1105	400	2	positive	Pos.	12.08	m	0
Zoo19	Margay	Nc12/1106	25	1	neg.	Neg.	3.26	m	0
Zoo19	Pallascat	Nc12/1107	6400	3	positive	Pos.	3.05	m	0
Zoo19	Pallascat	Nc12/1108	3200	3	positive	Pos.	3.03	m	0
Zoo20	Sandcat	Nc11/3763	3200	3	positive	Pos.	3.35	f	0
Zoo20	Sandcat	Nc11/3764	25	1	neg.	Neg.	0.34	m	1
Zoo20	Sandcat	Nc11/3765	3200	3	positive	Pos.	2.71	m	0
Zoo20	Sandcat	Nc11/3766	3200	3	positive	Pos.	7.49	f	0
Zoo20	Geoffroyscat	Nc11/3772	200	2	positive	Pos.	3.23	f	0
Zoo20	Geoffroyscat	Nc11/3773	100	2	positive	Pos.	9.49	m	0
Zoo20	Fishingcat	Nc11/3775	50	1	inconclusive	Neg.	7.06	m	1
Zoo20	Fishingcat	Nc11/3776	25	1	neg.	Neg.	2.13	f	1
Zoo20	Fishingcat	Nc11/3777	400	2	positive	Pos.	5.3	f	0
Zoo20	Fishingcat	Nc11/3778	25	1	neg.	Neg.	1.36	f	1
Zoo20	Fishingcat	Nc11/3779	800	2	positive	Pos.	4.61	m	0
Zoo20	Fishingcat	Nc11/3780	25	1	neg.	Neg.	0.97	f	0
Zoo20	Serval	Nc11/3781	1600	3	positive	Pos.	12.21	f	0
Zoo20	Serval	Nc11/3782	1600	3	positive	Pos.	13.02	m	0
Zoo20	Ocelot	Nc11/3784	50	1	neg.	Neg.	1.18	f	0
Zoo20	Junglecat	Nc11/3785	800	2	positive	Pos.	6.26	f	1
Zoo21	Rustyspcat	Nc12/1513	6400	3	positive	Pos.	8.69	m	1
Zoo21	Rustyspcat	Nc12/1514	3200	3	positive	Pos.	8.69	f	1
Zoo21	Rustyspcat	Nc12/1515	12800	3	positive	Pos.	2.2	m	1
Zoo21	Rustyspcat	Nc12/1516	3200	3	positive	Pos.	11.01	f	0
Zoo21	Rustyspcat	Nc12/1517	12800	3	positive	Pos.	7.04	f	1
Zoo21	Rustyspcat	Nc12/1518	3200	3	positive	Pos.	10.3	f	0
Zoo21	Rustyspcat	Nc12/1519	6400	3	positive	Pos.	2.2	f	1
Zoo21	Rustyspcat	Nc12/1520	6400	3	positive	Pos.	3.09	f	0
Zoo21	Rustyspcat	Nc12/1521	12800	3	positive	Pos.	7.04	m	1
Zoo21	Rustyspcat	Nc12/1522	3200	3	positive	Pos.	10.89	f	1
Zoo21	Rustyspcat	Nc12/1523	12800	3	positive	Pos.	8.18	m	1
Zoo21	Rustyspcat	Nc12/1524	6400	3	positive	Pos.	6.39	f	1
Zoo21	Rustyspcat	Nc12/1525	12800	3	positive	Pos.	2.7	f	1
Zoo21	Rustyspcat	Nc12/1526	6400	3	positive	Pos.	0.7	m	1
Zoo21	Rustyspcat	Nc12/1527	6400	3	positive	Pos.	6.44	f	1
Zoo22	Pallascat	Nc12/1531	12800	3	positive	Pos.	6.35	m	0
Zoo23	Pallascat	Nc12/1130	12800	3	positive	Pos.	4	f	0
Zoo23	Pallascat	Nc12/1131	12800	3	positive	Pos.	2.11	m	0
Zoo23	Jaguarondi	Nc12/1132	25	1	neg.	Neg.	0.68	f	0
Zoo23	Fishingcat	Nc12/1134	100	2	positive	Pos.	6.56	f	0
Zoo23	Fishingcat	Nc12/1135	400	2	positive	Pos.	12.39	m	0
Zoo24	Sandcat	Nc12/806	25	1	neg.	Neg.	3.79	m	0
Zoo24	Sandcat	Nc12/807	25	1	inconclusive	Neg.	4	f	1
Zoo24	Sandcat	Nc12/808	25	1	neg.	Neg.	4	f	1
Zoo24	Sandcat	Nc12/809	25	1	neg.	Neg.	4	f	1
Zoo24	Sandcat	Nc12/810	25	1	neg.	Neg.	3.91	f	1
Zoo24	Sandcat	Nc12/811	6400	3	positive	Pos.	3.8	f	1
Zoo24	Sandcat	Nc12/812	1600	3	positive	Pos.	3.8	m	1
Zoo24	Sandcat	Nc12/813	400	2	positive	Pos.	3.8	f	1
Zoo24	Sandcat	Nc12/814	6400	3	positive	Pos.	3.8	f	1
Zoo24	Sandcat	Nc12/815	3200	3	positive	Pos.	3.79	m	1
Zoo24	Sandcat	Nc12/816	3200	3	positive	Pos.	3.79	f	1
Zoo24	Sandcat	Nc12/817	12800	3	positive	Pos.	3.79	m	1
Zoo24	Sandcat	Nc12/818	200	2	positive	Pos.	8.86	m	1
Zoo24	Sandcat	Nc12/819	400	2	positive	Pos.	11.12	f	0
Zoo24	Sandcat	Nc12/820	6400	3	positive	Pos.	10.75	f	1
Zoo24	Sandcat	Nc12/821	3200	3	positive	Pos.	10.75	m	1
Zoo24	Sandcat	Nc12/822	25	1	neg.	Neg.	11.72	f	0
Zoo24	Sandcat	Nc12/823	6400	3	positive	Pos.	14.13	m	0
Zoo24	Sandcat	Nc12/824	6400	3	positive	Pos.	13.88	m	0
Zoo24	Sandcat	Nc12/825	6400	3	positive	Pos.	6.91	m	1
Zoo24	Sandcat	Nc12/826	25	1	neg.	Neg.	1.88	m	1
Zoo25	Fishingcat	Nc11/3761	25	1	neg.	Neg.	3.32	f	0
Zoo26	Pallascat	Nc12/1111	1600	3	positive	Pos.	1.95	m	0
Zoo26	Sandcat	Nc12/1112	1600	3	positive	Pos.	7.54	f	0
Zoo26	Jaguarondi	Nc12/1113	25	1	neg.	Neg.	1.13	f	1
Zoo27	Fishingcat	Nc13/369	25	1	neg.	Neg.	5.08	m	0
Zoo28	Pallascat	Nc13/352	3200	3	positive	Pos.	6.19	f	0
Zoo28	Pallascat	Nc13/353	3200	3	positive	Pos.	6.27	m	0
Zoo28	Pallascat	Nc13/354	6400	3	positive	Pos.	4.28	f	1
Zoo28	Pallascat	Nc13/355	6400	3	positive	Pos.	4.28	m	1
Zoo28	Fishingcat	Nc13/356	50	1	neg.	Neg.	8.9	f	0
Zoo28	Fishingcat	Nc13/357	400	2	positive	Pos.	7.04	m	0
Zoo29	Pallascat	NA	3200	NA	positive	Pos.	12.24	f	0
Zoo30	Margay	Nc12/1096	50	1	neg.	Neg.	1.82	m	0
Zoo30	Fishingcat	Nc12/1098	400	2	positive	Pos.	11.7	f	0
Zoo30	Jaguarondi	Nc12/1099	100	2	positive	Pos.	7.3	m	0
Zoo30	Jaguarondi	Nc12/1100	25	1	inconclusive	Neg.	3.93	f	0
Zoo31	Pallascat	Nc12/1546	25	1	neg.	Neg.	2.13	m	0
Zoo31	Pallascat	Nc12/1547	6400	3	positive	Pos.	7.31	f	0
Zoo32	Geoffroyscat	Nc13/388	25	1	neg.	Neg.	5.23	f	0
Zoo32	Geoffroyscat	Nc13/389	25	1	neg.	Neg.	8.35	m	0
Zoo33	Geoffroyscat	Nc13/358	25	1	neg.	Neg.	5.38	f	0
Zoo33	Geoffroyscat	Nc13/359	400	2	inconclusive	Pos.	13.21	m	0
Zoo34	Pallascat	Nc12/1117	6400	3	positive	Pos.	11.22	f	0
Zoo34	Pallascat	Nc12/1118	6400	3	positive	Pos.	8.24	m	0
Zoo34	Lynx	Nc12/1122	800	2	positive	Pos.	2.57	f	0
Zoo35	Fishingcat	Nc13/314	200	2	positive	Pos.	13.72	f	1
Zoo35	Fishingcat	Nc13/315	25	1	neg.	Neg.	1.65	f	0
Zoo35	Fishingcat	Nc13/316	200	2	inconclusive	Pos.	2.66	m	1
Zoo35	Fishingcat	Nc13/317	400	2	inconclusive	Pos.	4.84	f	1
Zoo35	Fishingcat	Nc13/318	25	1	neg.	Neg.	4.68	m	0
Zoo35	Fishingcat	Nc13/319	100	2	inconclusive	Pos.	9.35	m	0
Zoo35	Fishingcat	Nc13/320	400	2	positive	Pos.	9.78	m	NA
Zoo35	Fishingcat	Nc13/321	100	2	inconclusive	Pos.	1.99	f	0
Zoo35	Fishingcat	Nc13/322	400	2	positive	Pos.	9.52	f	0
Zoo35	Fishingcat	Nc13/323	25	1	neg.	Neg.	1.02	f	0
Zoo35	Blackfooted	Nc13/324	800	2	positive	Pos.	2.12	f	1
Zoo35	Blackfooted	Nc13/325	3200	3	positive	Pos.	1.76	m	0
Zoo35	Pallascat	Nc13/327	12800	3	positive	Pos.	1.16	f	0
Zoo35	Pallascat	Nc13/328	6400	3	positive	Pos.	3.35	m	1
Zoo35	Margay	Nc13/329	50	1	neg.	Neg.	11.26	f	1
Zoo35	Margay	Nc13/333	200	2	inconclusive	Pos.	11.97	m	1
Zoo35	Margay	Nc13/334	200	2	positive	Pos.	1.61	f	1
Zoo35	Margay	Nc13/335	400	2	positive	Pos.	2.73	f	1
Zoo35	Margay	Nc13/337	100	2	inconclusive	Pos.	19.47	f	0
Zoo35	Margay	Nc13/338	25	1	neg.	Neg.	5.42	m	0
Zoo35	Margay	Nc13/339	200	2	inconclusive	Pos.	15.21	m	0
Zoo35	Rustyspcat	Nc13/340	800	2	positive	Pos.	2.13	m	1
Zoo35	Rustyspcat	Nc13/341	1600	3	positive	Pos.	2.13	m	1
Zoo35	Rustyspcat	Nc13/342	3200	3	positive	Pos.	5.02	m	1
Zoo35	Rustyspcat	Nc13/343	3200	3	positive	Pos.	5.02	m	1
Zoo35	Rustyspcat	Nc13/344	3200	3	positive	Pos.	4.21	f	1
Zoo35	Rustyspcat	Nc13/345	1600	3	positive	Pos.	5.18	f	1
Zoo35	Rustyspcat	Nc13/346	3200	3	positive	Pos.	3.98	m	1
Zoo35	Rustyspcat	Nc13/347	1600	3	positive	Pos.	7.86	m	0
Zoo35	Rustyspcat	Nc13/348	800	2	positive	Pos.	9.17	f	1
Zoo35	Rustyspcat	Nc13/349	1600	3	positive	Pos.	9.17	f	1
Zoo35	Rustyspcat	Nc13/350	800	2	positive	Pos.	5.18	m	1
Zoo35	Rustyspcat	Nc13/351	25	1	neg.	Neg.	0.97	f	1
Zoo36	Margay	Nc13/362	50	1	inconclusive	Neg.	9.57	m	0
Zoo36	Margay	Nc13/363	25	1	neg.	Neg.	6.99	f	0
Zoo37	Blackfooted	Nc12/1548	6400	3	positive	Pos.	5.8	m	0
Zoo37	Blackfooted	Nc12/1549	3200	3	positive	Pos.	2.74	m	0
Zoo37	Blackfooted	Nc12/1550	25	1	neg.	Neg.	1.39	m	0
Zoo37	Blackfooted	Nc12/1551	25	1	neg.	Neg.	2.11	f	1
Zoo37	Blackfooted	Nc12/1552	25	1	neg.	Neg.	1.19	m	1
Zoo37	Blackfooted	Nc12/1553	25	1	neg.	Neg.	1.84	m	1
Zoo37	Blackfooted	Nc12/1555	25	1	neg.	Neg.	1.41	f	0
Zoo37	Blackfooted	Nc12/1557	50	1	neg.	Neg.	6.05	f	0
Zoo37	Blackfooted	Nc12/1558	25	1	neg.	Neg.	4.63	m	0
Zoo37	Blackfooted	Nc12/1559	25	1	neg.	Neg.	2.24	f	1
Zoo37	Blackfooted	Nc12/1560	25	1	neg.	Neg.	NA	f	0
Zoo37	Sandcat	Nc12/1562	12800	3	positive	Pos.	6.61	f	0
Zoo37	Sandcat	Nc12/1563	12800	3	positive	Pos.	10.86	m	1
Zoo37	Sandcat	Nc12/1564	6400	3	positive	Pos.	11.62	f	1
Zoo37	Geoffroyscat	Nc12/1565	200	2	positive	Pos.	14.3	f	0
Zoo37	Geoffroyscat	Nc12/1568	100	2	inconclusive	Pos.	12.54	m	0
Zoo37	Oncilla	Nc12/1569	25	1	neg.	Neg.	21.15	f	0
Zoo37	Omanwildcat	Nc12/1570	400	2	positive	Pos.	14.42	m	0
Zoo37	Omanwildcat	Nc12/1571	25	1	neg.	Neg.	0.41	NA	1
Zoo37	Omanwildcat	Nc12/1572	1600	3	positive	Pos.	17.84	f	0
Zoo37	Cloudedleop	Nc12/1573	200	2	positive	Pos.	16.67	m	0
Zoo37	Asiangocat	Nc12/1574	800	2	positive	Pos.	14.02	m	0
Zoo38	Geoffroyscat	Nc12/1504	25	1	neg.	Neg.	3.27	f	0
Zoo38	Geoffroyscat	Nc12/1505	50	1	neg.	Neg.	13.62	m	0
Zoo39	Fishingcat	Nc13/371	200	2	inconclusive	Pos.	1.33	f	1
Zoo39	Fishingcat	Nc13/372	200	2	inconclusive	Pos.	7.48	f	0
Zoo39	Fishingcat	Nc13/373	200	2	positive	Pos.	1.33	f	1
Zoo39	Fishingcat	Nc13/374	200	2	inconclusive	Pos.	5.1	m	0
Zoo40	Geoffroyscat	Nc12/1143	6400	3	positive	Pos.	2.79	m	1
Zoo40	Geoffroyscat	Nc12/1144	50	1	neg.	Neg.	2.79	m	1
Zoo40	Geoffroyscat	Nc12/1145	200	2	positive	Pos.	9.15	m	0
Zoo40	Geoffroyscat	Nc12/1146	25	1	neg.	Neg.	9.77	f	0
Zoo40	Pallascat	Nc12/1147	25	1	neg.	Neg.	11.18	f	0
Zoo40	Pallascat	Nc12/1148	6400	3	positive	Pos.	9.07	m	0
Zoo40	Pallascat	Nc12/1149	3200	3	positive	Pos.	7.15	f	0
Zoo41	Fishingcat	Nc12/1127	25	1	inconclusive	Neg.	1.95	f	0
Zoo41	Fishingcat	Nc12/1128	100	2	inconclusive	Pos.	NA	m	0
Zoo41	Fishingcat	Nc12/1129	400	2	positive	Pos.	NA	f	0
Zoo42	Margay	Nc12/1511	1600	3	inconclusive	Pos.	5.39	m	0
Zoo42	Margay	Nc12/1512	25	1	neg.	Neg.	6.32	f	1
Zoo43	Geoffroyscat	Nc12/1150	50	1	neg.	Neg.	7.63	m	0
Zoo43	Sandcat	Nc12/1151	25	1	neg.	Neg.	2	f	0
Zoo43	Sandcat	Nc12/1152	25	1	neg.	Neg.	0.94	m	0
Zoo45	Sandcat	Nc12/1532	12800	3	positive	Pos.	20.46	f	0
Zoo45	Sandcat	Nc12/1533	25	1	neg.	Neg.	6.25	f	1
Zoo45	Sandcat	Nc12/1534	25	1	neg.	Neg.	4.56	f	0
Zoo45	Pallascat	Nc12/1535	51200	3	positive	Pos.	4.34	m	0
Zoo45	Pallascat	Nc12/1536	12800	3	positive	Pos.	12.2	f	0
Zoo45	Pallascat	Nc12/1537	3200	3	positive	Pos.	14.23	m	0
Zoo45	Oncilla	Nc12/1538	25	1	neg.	Neg.	0.37	f	1
Zoo45	Oncilla	Nc12/1539	200	2	inconclusive	Pos.	23.22	m	0
Zoo45	Oncilla	Nc12/1540	100	2	inconclusive	Pos.	11.82	f	0
Zoo45	Oncilla	Nc12/1541	400	2	positive	Pos.	20.36	m	0
Zoo46	Pallascat	Nc13/365	6400	3	positive	Pos.	6.09	m	0
Zoo46	Pallascat	Nc13/366	6400	3	positive	Pos.	6.34	f	0
Zoo47	Sandcat	Nc11/3757	25	1	neg.	Neg.	2.45	f	1
Zoo47	Sandcat	Nc11/3758	25	1	neg.	Neg.	3.41	f	0
Zoo47	Sandcat	Nc11/3759	25	1	neg.	Neg.	4.21	m	0
Zoo48	Pallascat	Nc12/1136	1600	3	positive	Pos.	8.02	m	0
Zoo48	Pallascat	Nc12/1137	6400	3	positive	Pos.	7.23	f	1
Zoo48	Sandcat	Nc12/1138	800	2	positive	Pos.	13.36	f	0
Zoo49	Pallascat	Nc13/360	3200	3	positive	Pos.	6.25	f	0
Zoo49	Pallascat	Nc13/361	6400	3	positive	Pos.	6.22	m	0
Zoo50	Fishingcat	Nc12/827	25	1	neg.	Neg.	2.5	f	0
Zoo50	Fishingcat	Nc12/828	25	1	neg.	Neg.	3.36	m	0
Zoo50	Sandcat	Nc12/829	3200	3	positive	Pos.	5.06	m	0
Zoo50	Sandcat	Nc12/830	3200	3	positive	Pos.	6.72	m	0
Zoo50	Sandcat	Nc12/831	6400	3	positive	Pos.	5.6	f	0
Zoo50	Sandcat	Nc12/832	25	1	neg.	Neg.	1.38	f	0
Zoo50	Sandcat	Nc12/833	3200	3	positive	Pos.	6.77	f	0
Zoo50	Sandcat	Nc13/387	25	1	neg.	Neg.	4.23	f	0
Zoo50	Blackfooted	Nc13/390	25	1	neg.	Neg.	8.57	m	0
Zoo50	Blackfooted	Nc13/391	25	1	neg.	Neg.	4.2	f	0
Zoo51	Sandcat	Nc12/1506	25	1	neg.	Neg.	7.72	m	0
Zoo51	Sandcat	Nc12/1507	12800	3	positive	Pos.	13.17	f	0
Zoo51	Fishingcat	Nc12/1508	25	1	neg.	Neg.	NA	f	0
Zoo51	Fishingcat	Nc12/1509	25	1	neg.	Neg.	NA	m	0
Zoo51	Serval	Nc12/1510	25	1	neg.	Neg.	NA	m	0
