# Supplementary material for: Toxoplasma gondii in small exotic felids from zoos in Europe and the Middle East: serological prevalence and risk factors
Source: Parasit Vectors. 2019 Sep 11;12:449. doi: 10.1186/s13071-019-3706-2 (PMC6737647; doi:10.1186/s13071-019-3706-2)
Supplement: Supplementary file 4 — Additional file 4: Table S3. Zoo data on putative risk factors. [file 13071_2019_3706_MOESM4_ESM.csv]

Table S3. Zoo data on putative risk factors
Zoo	Mice	Rats	Rodents	Sheep	Cattle	Ruminants	Horses	Ungulates	Fowl	Fish	Fruit	Catfood	FoodStorage	MeatFruitSeparation	FoodFrozen	Water	Cleanwater	FecesRemoval	Litterbox	FelidsCloseby	MarsupialsCloseby	NWMCloseby	CareOtherCats	CareCatsPlusNWM_Marsupials	Hygiene	HandWashing	HandDisinfection	FeetDisinfection	Gloves	ShoeCovers	ShavingsBeddingMaterial	HayBeddingMaterial	StrawBeddingMaterial	SandBeddingMaterial	OtherBeddingMaterial	BeddingChange	Enrichment	BranchesEnrichment	IndustrialToysEnrichment	OtherEnrichment	Indoor	Outdoor_Fencedin-allsides	Outdoor_Opentop	SizeSmaller20	Size20Until50	SizeLarger50	MeshSize	PestControl-Cats	PestControl-Poison
Zoo01	No	No	No	No	Frozen	Frozen	Frozen	Frozen	Frozen	Frozen	No	No	CoolFrozen	SeparateByRooms	Sometimes<1Week	Well	daily	Daily	y	1	0	0	y	y	0	0	0	0	0	0	1	0	0	0	0	Infreq	y	1	0	1	0	NA	1	0	1	0	MeSi2Unt5	No	Yes
Zoo02	Frozen	Frozen	Frozen	No	Frozen	Frozen	Frozen	Frozen	Frozen	No	No	No	Frozen	SeparateByRooms	Sometimes<1Week	Tap	daily	NotDaily	y	1	1	1	y	y	1	1	0	0	0	0	1	0	1	0	0	Week	y	1	0	1	1	NA	1	0	1	0	MeSi1Unt2	No	No
Zoo03	No	No	No	No	Frozen	Frozen	No	Frozen	Frozen	Frozen	No	No	CoolFrozen	No	More>2Weeks	WellTap	daily	Daily	y	1	0	0	y	n	1	1	1	0	0	0	0	0	1	0	0	Month	y	1	1	0	1	NA	1	1	1	1	MeSi2Unt5	No	Yes
Zoo04	Frozen	Frozen	Frozen	FreshFrozen	FreshFrozen	FreshFrozen	Frozen	FreshFrozen	FreshFrozen	Frozen	No	Canned	Frozen	SeparateByRooms	More>2Weeks	Tap	daily	NotDaily	y	1	0	0	y	n	0	0	0	0	0	0	1	0	1	1	0	Week	n	1	0	0	1	NA	1	1	1	1	MeSi2Unt5	No	No
Zoo05	NA	NA	NA	NA	NA	NA	NA	NA	NA	NA	NA	NA	NA	NA	NA	NA	NA	NA	NA	NA	NA	NA	NA	NA	NA	NA	NA	NA	NA	NA	NA	NA	NA	NA	NA	NA	NA	NA	NA	NA	NA	NA	NA	NA	NA	NA	NA	NA	NA
Zoo06	Frozen	Frozen	Frozen	No	No	No	No	No	Frozen	Frozen	No	Canned	Frozen	SeparateByRooms	OneWeekAtLeast	Tap	daily	Daily	y	0	0	0	n	y	1	0	0	1	0	0	0	0	0	0	0	Not	y	1	0	1	0	NA	1	0	1	0	5AndMore	No	Yes
Zoo07	Frozen	Frozen	Frozen	No	Fresh	Fresh	No	Fresh	Frozen	No	No	CannedDry	Frozen	SeparateByRooms	Sometimes<1Week	Tap	daily	NotDaily	y	1	0	0	y	n	1	0	0	0	1	0	0	1	1	0	0	Week	n	1	0	0	0	NA	1	1	1	1	MeSi2Unt5	No	Yes
Zoo08	Frozen	No	Frozen	No	No	No	No	No	Frozen	No	No	No	Frozen	SeparateByRooms	More>2Weeks	Tap	daily	Daily	n	0	1	1	n	y	1	0	0	1	1	0	0	0	0	1	0	Infreq	y	1	1	1	1	NA	0	0	1	0	NA	No	Yes
Zoo09	No	FreshFrozen	FreshFrozen	No	Frozen	Frozen	No	Frozen	Frozen	Frozen	No	No	Frozen	SeparateByRooms	More>2Weeks	WellTap	daily	Daily	n	0	0	0	y	y	1	0	0	1	0	0	1	1	0	1	0	Week	n	1	0	0	0	NA	1	0	1	0	MeSi2Unt5	No	Yes
Zoo10	Fresh	Fresh	Fresh	No	No	No	Frozen	Frozen	Fresh	Fresh	No	No	CoolFrozen	SeparateByRooms	OneWeekAtLeast	Well	daily	Daily	n	1	1	0	y	n	1	0	0	0	1	0	0	1	1	1	0	Week	y	1	1	1	0	NA	1	0	1	0	MeSi2Unt5	Yes	Yes
Zoo11	Fresh	Fresh	Fresh	No	No	No	No	No	FreshFrozen	Fresh	No	No	CoolFrozen	SeparateByRooms	More>2Weeks	RainTap	daily	Daily	y	1	1	0	y	y	1	1	0	1	0	0	0	1	1	1	0	Week	n	1	0	0	0	NA	0	1	0	0	MeSi1Unt2	No	Yes
Zoo12	No	No	No	No	Fresh	Fresh	No	Fresh	Fresh	Fresh	No	Dry	CoolFrozen	SeparateByRooms	More>2Weeks	Tap	weekly	NotDaily	n	0	0	0	y	n	1	0	0	0	1	0	1	0	1	0	0	Week	y	1	0	1	0	NA	1	1	0	0	MeSi1Unt2	No	Yes
Zoo13	Fresh	Fresh	Fresh	No	No	No	No	No	Fresh	Frozen	Yes	No	NA	No	OneWeekAtLeast	Tap	daily	Daily	y	0	1	0	n	y	1	1	1	0	0	0	0	0	1	0	0	Daily	y	1	1	0	0	NA	1	1	0	0	MeSi1Unt2	Yes	Yes
Zoo14	FreshFrozen	FreshFrozen	FreshFrozen	No	No	No	No	No	FreshFrozen	No	No	No	Frozen	SeparateByProcess	Sometimes<1Week	Well	daily	Daily	n	0	1	0	y	y	1	1	1	0	1	0	1	0	0	0	0	Week	n	1	0	0	1	NA	1	0	1	0	5AndMore	No	Yes
Zoo15	Frozen	Frozen	Frozen	No	Fresh	Fresh	Fresh	Fresh	Frozen	No	No	No	CoolFrozen	SeparateByRooms	More>2Weeks	Tap	daily	Daily	n	1	1	0	y	n	0	0	0	0	0	0	0	1	0	0	0	Month	n	1	0	0	0	NA	1	1	1	0	MeSi1Unt2	Yes	Yes
Zoo16	Frozen	Frozen	Frozen	No	No	No	Frozen	Frozen	Frozen	No	No	No	Frozen	SeparateByRooms	More>2Weeks	Tap	daily	Daily	n	0	0	0	y	n	0	0	0	0	0	0	0	0	1	0	0	Month	y	1	1	1	0	NA	0	1	1	1	MeSi2Unt5	No	Yes
Zoo17	Fresh	Fresh	Fresh	No	Frozen	Frozen	No	Frozen	FreshFrozen	FreshFrozen	Yes	CannedDry	CoolFrozen	No	More>2Weeks	Tap	daily	Daily	y	1	1	0	n	y	1	0	0	0	0	0	0	0	0	1	0	Infreq	y	1	1	1	1	NA	1	0	1	1	MeSi2Unt5	Yes	Yes
Zoo18	Fresh	No	Fresh	No	No	No	No	No	No	No	No	No	Cool	SeparateByProcess	NA	Tap	daily	Daily	n	1	0	0	y	n	1	0	0	1	0	0	0	0	0	1	0	Infreq	n	1	0	0	1	NA	1	0	1	0	MeSi2Unt5	Yes	No
Zoo19	FreshFrozen	FreshFrozen	FreshFrozen	No	FreshFrozen	FreshFrozen	No	FreshFrozen	FreshFrozen	FreshFrozen	Yes	No	CoolFrozen	SeparateByRooms	OneWeekAtLeast	Tap	daily	Daily	n	1	1	1	y	n	0	0	0	0	0	0	1	1	1	1	1	Infreq	y	1	1	0	1	NA	1	1	1	0	MeSi2Unt5	Yes	Yes
Zoo20	Frozen	FreshFrozen	FreshFrozen	No	FreshFrozen	FreshFrozen	No	FreshFrozen	FreshFrozen	Frozen	No	Dry	CoolFrozen	SeparateByProcess	More>2Weeks	WellTap	daily	Daily	y	1	0	1	y	y	1	1	0	1	1	0	1	0	1	1	0	Week	y	1	1	1	1	NA	1	0	1	0	MeSi2Unt5	Yes	Yes
Zoo21	Fresh	Fresh	Fresh	Fresh	FreshFrozen	FreshFrozen	FreshFrozen	FreshFrozen	Fresh	Frozen	Yes	No	CoolFrozen	SeparateByProcess	Sometimes<1Week	Tap	daily	Daily	y	1	1	0	y	n	1	1	1	0	0	0	0	0	0	0	0	Infreq	y	1	1	1	1	NA	0	0	1	0	MeSi1Unt2	No	No
Zoo22	Frozen	Frozen	Frozen	No	No	No	No	No	Frozen	Frozen	No	No	Frozen	SeparateByRooms	More>2Weeks	Tap	daily	NotDaily	n	1	0	0	y	n	1	0	0	0	1	0	0	1	0	0	0	Week	n	1	0	0	0	NA	0	1	1	1	MeSi2Unt5	Yes	Yes
Zoo23	Fresh	Fresh	Fresh	Fresh	Fresh	Fresh	Fresh	Fresh	Fresh	Fresh	No	No	NA	SeparateByRooms	Sometimes<1Week	Tap	daily	Daily	n	1	0	0	y	n	1	0	0	0	1	0	1	0	1	1	0	Infreq	y	1	0	1	0	NA	1	1	1	0	MeSi2Unt5	Yes	Yes
Zoo24	NA	NA	NA	NA	NA	NA	NA	NA	NA	NA	NA	NA	NA	NA	NA	NA	NA	NA	NA	NA	NA	NA	NA	NA	NA	NA	NA	NA	NA	NA	NA	NA	NA	NA	NA	NA	NA	NA	NA	NA	NA	NA	NA	NA	NA	NA	NA	NA	NA
Zoo25	No	Frozen	Frozen	No	Frozen	Frozen	No	Frozen	Frozen	Frozen	No	No	Frozen	SeparateByProcess	More>2Weeks	Tap	daily	NotDaily	y	1	0	1	y	y	1	0	0	0	1	0	0	0	1	0	1	Infreq	y	1	0	1	0	NA	1	1	1	1	MeSi2Unt5	No	Yes
Zoo26	Fresh	Fresh	Fresh	No	Fresh	Fresh	No	Fresh	Fresh	No	No	No	CoolFrozen	No	NA	Tap	daily	Daily	y	1	0	0	y	y	1	0	0	1	0	0	1	0	0	1	0	Infreq	y	1	1	0	0	NA	0	1	1	1	MeSi2Unt5	No	No
Zoo27	Frozen	Frozen	Frozen	Frozen	Frozen	Frozen	Frozen	Frozen	Frozen	Frozen	No	No	Frozen	SeparateByRooms	More>2Weeks	Tap	daily	Daily	n	1	0	1	y	n	1	0	0	1	1	0	1	0	1	0	0	Daily	y	1	1	1	0	NA	1	0	0	1	MeSi2Unt5	No	Yes
Zoo28	No	Frozen	Frozen	No	No	No	Frozen	Frozen	Frozen	Frozen	No	No	Frozen	SeparateByRooms	More>2Weeks	Tap	every2ndDay	NotDaily	n	1	0	1	y	n	1	0	0	1	0	0	1	0	1	1	1	Week	y	1	1	1	0	NA	1	0	0	1	5AndMore	No	Yes
Zoo29	Frozen	Frozen	Frozen	No	No	No	No	No	Fresh	No	No	Canned	Frozen	SeparateByRooms	Sometimes<1Week	Tap	daily	Daily	y	1	0	0	y	n	1	1	0	0	0	0	1	0	0	1	0	Daily	y	1	1	1	0	NA	1	1	1	1	MeSi2Unt5	Yes	Yes
Zoo30	FreshFrozen	Fresh	FreshFrozen	Fresh	Fresh	Fresh	Fresh	Fresh	Frozen	Frozen	No	No	Cool	SeparateByRooms	More>2Weeks	Well	daily	Daily	y	1	1	0	y	n	1	0	0	0	1	0	1	1	1	0	0	Daily	n	1	0	0	0	NA	1	1	1	0	MeSi2Unt5	No	Yes
Zoo31	Fresh	Frozen	FreshFrozen	Fresh	No	Fresh	FreshFrozen	FreshFrozen	FreshFrozen	Frozen	No	No	Frozen	SeparateByProcess	Sometimes<1Week	Tap	daily	NotDaily	n	0	0	0	y	y	1	1	0	0	0	0	1	0	1	0	0	Week	y	1	0	1	0	NA	1	0	1	0	MeSi2Unt5	No	Yes
Zoo32	Frozen	Frozen	Frozen	No	Frozen	Frozen	Frozen	Frozen	Frozen	Frozen	No	CannedDry	Frozen	NA	OneWeekAtLeast	Tap	every2ndDay	NotDaily	n	0	0	1	n	y	1	0	1	1	1	0	1	0	0	0	0	Infreq	n	1	0	0	1	NA	1	0	1	0	MeSi1Unt2	No	Yes
Zoo33	Frozen	No	Frozen	No	No	No	No	No	Frozen	Frozen	No	No	Frozen	SeparateByProcess	Sometimes<1Week	Tap	daily	Daily	n	0	0	1	n	y	1	0	0	1	1	0	0	0	0	0	0	Infreq	y	1	1	1	0	NA	1	0	0	1	MeSi1Unt2	No	Yes
Zoo34	FreshFrozen	FreshFrozen	FreshFrozen	No	No	No	No	No	FreshFrozen	No	No	No	Frozen	No	More>2Weeks	Tap	daily	Daily	y	1	1	0	y	y	0	0	0	0	0	0	1	1	0	1	0	Infreq	n	1	0	0	0	NA	1	1	0	0	MeSi1Unt2	Yes	Yes
Zoo35	Fresh	FreshFrozen	FreshFrozen	No	No	No	FreshFrozen	FreshFrozen	FreshFrozen	FreshFrozen	No	No	CoolFrozen	SeparateByProcess	Sometimes<1Week	Tap	every2ndDay	Daily	n	1	0	0	y	n	1	0	0	1	0	0	1	1	1	0	0	Infreq	y	1	0	1	0	NA	1	1	1	0	5AndMore	No	Yes
Zoo36	Frozen	Frozen	Frozen	Frozen	Frozen	Frozen	Frozen	Frozen	Frozen	No	No	No	CoolFrozen	SeparateByRooms	OneWeekAtLeast	Tap	daily	Daily	y	1	1	0	y	n	1	0	1	1	1	0	1	0	1	0	0	Daily	y	1	0	1	1	NA	1	1	0	0	MeSi2Unt5	No	Yes
Zoo37	Fresh	Fresh	Fresh	No	No	No	No	No	FreshFrozen	No	No	No	NA	No	NA	Tap	daily	Daily	y	1	1	0	y	n	1	1	1	0	1	0	0	0	0	1	0	Infreq	y	1	1	1	0	NA	1	1	1	1	MeSi2Unt5	No	Yes
Zoo38	Frozen	Frozen	Frozen	No	Frozen	Frozen	Frozen	Frozen	Frozen	Frozen	No	Dry	Frozen	SeparateByRooms	Sometimes<1Week	RainTap	noChange	Daily	y	0	0	0	y	n	0	0	0	0	0	0	0	0	0	1	0	Week	y	1	1	1	0	NA	1	0	1	0	MeSi2Unt5	No	Yes
Zoo39	Frozen	Frozen	Frozen	No	No	No	Frozen	Frozen	Frozen	Frozen	No	No	Frozen	SeparateByRooms	More>2Weeks	Tap	daily	Daily	n	0	0	0	y	n	1	0	0	1	1	0	0	1	1	0	0	Week	y	1	0	1	1	NA	1	0	0	1	MeSi1Unt2	No	Yes
Zoo40	FreshFrozen	FreshFrozen	FreshFrozen	No	Frozen	Frozen	Frozen	Frozen	Frozen	Frozen	No	Dry	Frozen	No	More>2Weeks	Tap	daily	NotDaily	y	1	1	0	y	n	0	0	0	0	0	0	1	1	1	0	0	Week	y	1	1	1	0	NA	1	1	1	0	MeSi2Unt5	No	No
Zoo41	FreshFrozen	FreshFrozen	FreshFrozen	Fresh	FreshFrozen	FreshFrozen	No	FreshFrozen	FreshFrozen	No	No	No	Frozen	SeparateByRooms	OneWeekAtLeast	Tap	daily	Daily	y	1	0	0	y	n	1	0	1	0	0	0	0	0	0	1	0	Month	y	1	1	0	0	NA	1	1	0	0	MeSi1Unt2	No	No
Zoo42	No	Frozen	Frozen	No	Frozen	Frozen	Fresh	FreshFrozen	Frozen	No	No	No	CoolFrozen	SeparateByProcess	Sometimes<1Week	Tap	daily	Daily	n	0	1	1	y	y	0	0	0	0	0	0	0	0	1	1	0	Infreq	y	1	1	0	0	NA	1	1	0	0	MeSi1Unt2	Yes	Yes
Zoo43	FreshFrozen	FreshFrozen	FreshFrozen	No	No	No	FreshFrozen	FreshFrozen	FreshFrozen	No	No	CannedDry	Frozen	No	OneWeekAtLeast	Tap	daily	NotDaily	n	1	0	0	y	n	1	1	1	0	1	0	0	0	0	0	0	Infreq	n	1	0	0	0	NA	1	1	0	0	MeSi2Unt5	NA	NA
Zoo44	NA	NA	NA	NA	NA	NA	NA	NA	NA	NA	NA	NA	NA	NA	NA	NA	NA	NA	NA	NA	NA	NA	NA	NA	NA	NA	NA	NA	NA	NA	NA	NA	NA	NA	NA	NA	NA	NA	NA	NA	NA	NA	NA	NA	NA	NA	NA	NA	NA
Zoo45	FreshFrozen	Frozen	FreshFrozen	No	No	No	No	No	No	No	No	Canned	Frozen	SeparateByRooms	More>2Weeks	Tap	daily	Daily	n	1	0	0	y	n	1	1	1	1	0	0	1	0	0	0	0	Daily	y	1	1	0	0	NA	1	1	0	0	MeSi2Unt5	Yes	Yes
Zoo46	Frozen	No	Frozen	No	No	No	Frozen	Frozen	Frozen	Frozen	No	No	Frozen	SeparateByRooms	More>2Weeks	Tap	daily	Daily	n	0	0	1	n	y	1	0	1	1	0	0	0	1	0	0	0	Week	n	1	0	0	0	NA	1	0	1	0	MeSi2Unt5	No	Yes
Zoo47	FreshFrozen	Frozen	FreshFrozen	No	No	No	No	No	Frozen	No	No	No	Frozen	SeparateByRooms	More>2Weeks	Tap	daily	Daily	y	0	0	0	n	n	1	1	1	1	1	0	1	1	1	1	0	Daily	y	1	1	1	0	NA	1	0	1	0	MeSi2Unt5	No	No
Zoo48	FreshFrozen	Frozen	FreshFrozen	No	No	No	Frozen	Frozen	Frozen	Fresh	No	No	CoolFrozen	SeparateByProcess	Sometimes<1Week	RainTap	dailyWeekly	NotDaily	n	1	1	1	y	n	1	0	0	0	1	0	1	0	0	1	0	Month	y	1	1	1	1	NA	1	1	1	0	MeSi2Unt5	No	No
Zoo49	No	No	No	No	Frozen	Frozen	Frozen	Frozen	Frozen	FreshFrozen	No	No	Frozen	SeparateByRooms	OneWeekAtLeast	Tap	every2ndDay	Daily	n	1	0	0	y	n	0	0	0	0	0	0	0	0	1	0	0	Week	y	1	1	1	0	NA	0	0	0	1	MeSi2Unt5	No	Yes
Zoo50	Frozen	Frozen	Frozen	No	Frozen	Frozen	No	Frozen	Frozen	Frozen	No	No	CoolFrozen	SeparateByRooms	More>2Weeks	Tap	daily	Daily	y	1	0	0	y	n	0	0	0	0	0	0	1	1	1	1	1	Month	y	1	1	1	0	NA	1	1	1	1	MeSi2Unt5	Yes	Yes
Zoo51	Frozen	Frozen	Frozen	No	No	No	No	No	Frozen	Frozen	No	No	Frozen	SeparateByRooms	Sometimes<1Week	Tap	daily	Daily	n	0	0	0	n	n	1	0	0	1	1	1	0	0	0	0	1	Month	y	1	1	1	1	NA	0	0	1	0	MeSi1Unt2	No	No
[truncated: 31 more columns]
